# Supplementary material for: Synthesis, Structures, and Magnetism of Four One-Dimensional Complexes Using [Ni(CN)4]2− and Macrocyclic Metal Complexes
Source: Molecules. 2023 Jun 2;28(11):4529. doi: 10.3390/molecules28114529 (PMC10254484; doi:10.3390/molecules28114529)
Supplement: Supplementary file 1 [file molecules-28-04529-s001.zip]

Archive with 1 entries (1 files):
- molecules-2359071-supplementary.pdf
